# Supplementary material for: Cook with Different Pots, but Similar Taste? Comparison of Phase Angle Using Bioelectrical Impedance Analysis According to Device Type and Examination Posture
Source: Life (Basel). 2023 Apr 30;13(5):1119. doi: 10.3390/life13051119 (PMC10220628; doi:10.3390/life13051119)
Supplement: Supplementary file 1 [file life-13-01119-s001.zip]

Archive with 1 entries (1 files):
- life-2275323-supplementary.pdf
